# Supplementary material for: Evaluation of Green Super Rice Lines for Agronomic and Physiological Traits under Salinity Stress
Source: Plants (Basel). 2022 May 30;11(11):1461. doi: 10.3390/plants11111461 (PMC9182741; doi:10.3390/plants11111461)
Supplement: Supplementary file 1 [file plants-11-01461-s001.zip]

Archive with 1 entries (1 files):
- plants-1723174-supplementary.pdf
